# Supplementary material for: Tandem gene duplication and recombination at the AT3 locus in the Solanaceae, a gene essential for capsaicinoid biosynthesis in Capsicum
Source: PLoS One. 2019 Jan 23;14(1):e0210510. doi: 10.1371/journal.pone.0210510 (PMC6343889; doi:10.1371/journal.pone.0210510)
Supplement: S1 File — (TXT) [file pone.0210510.s001.txt]

Phylip alignment for ex1 for Ks estimation:

44 777
C_chacoense_AT3_2_FJ755164               atg---gcttttgcattggtatcatcaccatcacttgtttctgtgtgtgacaagacctttattaaaccttcttctctcaccccgcttac-cgtagacaccacragctgtckttcattgatcaattgcacagtaatatgtatattccttttgcgttgttttatnnatatcctaaagtacaacaaagagaagagatctcaaag---aattctcatgatgaacgactttcccatatagctcacttgctacaaacatctctatcacaaactttagtctcttactatccctacgctggaaaattgacagaaaatnataatgatactattgttgattgcaacgatacgggagcggagttcttgactgtgcgaataaagtgtcccatgtctgaaattcttgatcatcctcat---------gcagagagtgtagtttttcscaaggacttgccttgggcgaataactatgaaggtggtaatttacttgtggcgcragtaagtaagtttgattgtgggggaayagctatcagtgtatgtttatcgcacaakattggtgatggctgctctgtgcttaatttygttaatgattggttta-tattactcgtgatcat---aagatgacaactctagtt---cgttctcctagatttgtgggagattctatcttctctccagaaaattatggtcctcttatcgctcctcaacttctatctgatgtcagtaagtgtgtacaaaagagattcatttttcctacrgtcaaa---atagatgcacttcgagct
C_frutescens_AT3_2_FJ755162              atg---gcttttgcattggtatcatcaccatcacttgtttctgtgtgtgacaagacctttattaaaccttcttctctcaccccgcttactcgtagacaccacaagctgtctttcattgatcaattgcacagtaatatgtatattccttttgcgttgttttatnnatatcctaaagtacaacaaagagaagagatctcaaag---aattctcatgatgaacgactttcccatatagctcacttgctacaaacatctctatcacaaactttagtctcttactatccctacgctggaaaattgacagacaatnataatgatactattgttgattgcaacgatacgggagcggagttctcgactgtgcgaataaagtgtcccatgtctgaaattcttgatcatcctcat---------gcagagagtgtagtttttcgcaaggacttgccttgggcgaataactatgaaggtggtaatttacttgtggcgcaagtaagtaagtttgattgtgggggaatagctatcagtgtatgtttatcgcacaatattggtgatggctgctctgtgcttaattttgttaatgattggttta-tattactcatgatcat---aagatgacaactctagtt---cgttctcctagatttgtgggagattctatcttctctccagaaaattatggtcctcttatcgctccacaacttctatctgatgtcagtaagtgtgtacaaaagagattcatttttcctacggttatanagttagatgcacttcgagct
C_annuum_AT3_2_FJ755161                  atg---gcttttgcattggtatcatcaccatcacttgtttctgtgtgtgacaagacctttattaaaccttcttctctcaccccgcttactcgtagacaccacaagctgtctttcattgatcaattgcacagtaatatgtatattccttttgcgttgttttatnnatatcctaaagtacaacaaagagaagagatctcaaag---aattctcatgatgaacgactttcccatatagctcacttgctacaaacatctctatcacaaactttagtctcttactatccctacgctggaaaattgacagacaatnataatgatactattgttgattgcaacgatacgggagcggagttctcgactgtgcgaataaagtgtcccatgtctgaaattcttgatcatcctcat---------gcagagagtgtagtttttcgcaaggacttgccttgggcgaataactatgaaggtggtaatttacttgtggcgcaagtaagtaagtttgattgtgggggaatagctatcagtgtatgtttatcgcacaatattggtgatggctgctatgtgcttaattttgttaatgattggttta-tattactcatgatcat---aagatgacaactctagtt---cgttctcctagatttgtgggagattctatcttctctccagaaaattatggtcctcttatcgctccacaacttctatctgatgtcagtaagtgtgtacaaaagagattcatttttcctacggtcaaa---atagatgcacttcgagct
S_pennellii_AT3_2_FJ687531               atg---gcttttgcattggtatcatcaccatcacttgtttctgtgtgtgacaagacctttattaaaccttcttctctcaccccgcttactcgtagacaccacaagctgtctttcattgatcaattgcacagtaatatgtatattccttttgcgttgttttatnnatatcctaaagtacaacaaagagaagagatctcaaag---aattctcatgatgaacgactttcccatatagctcacttgctacaaacatctctatcacaaactttagtctcttactatccctacgctggaaaattgacagacaatnataatgatactattgttgattgcaacgatacgggagcggagttctcgactgtgcgaataaagtgtcccatgtctgaaattcttgatcatcctcat---------gcagagagtgtagtttttcgcaaggacttgccttgggcgaataactatgaaggtggtaatttacttgtggcgcaagtaagtaagtttgattgtgggggaatagctatcagtgtatgtttatcgcacaatattggtgatggctgctctgtgcttaattttgttaatgattggttta-tattactcatgatcat---aagatgacaactctagtt---cgttctcctagatttgtgggagattctatcttctctccagaaaattatggtcctcttatcgctccacaacttctatctgatgtcagtaagtgtgtacaaaagagattcatttttcctacggtcaaa---atagatgcacttcgagct
C_annuum_AT3_2_FJ687530                  atg---gcttttgcattggtatcatcaccatcacttgtttctgtgtgtgacaagacctttattaaaccttcttctctcaccccgcttactcgtagacaccacaagctgtctttcattgatcaattgcacagtaaagtacatctc---------------------tatcctaaagtacaacaaagagaagagatctcaaag---aattctcatgatgaacgactttcccatatagctcacttgctacaaacatctctatcacaaactttagtctcttactatccctacgctggaaaattgacagacaatnataatgatactattgttgattgcaacgatacgggagcggagttctcgactgtgcgaataaagtgtcccatgtctgaaattcttgatcatcctcat---------gcagagagtgtagtttttcgcaaggacttgccttgggcgaataactatgaaggtggtaatttacttgtggcgcaagtaagtaagtttgattgtgggggaatagctatcagtgtatgtttatcgcacaatattggtgatggctgctctgtgcttaattttgttaatgattggttta-tattactcatgatcat---aagatgacaactctagtt---cgttctcctagatttgtgggagattctatcttctctccagaaaattatggtcctcttatcgctccacaacttctatctgatgtcagtaagtgtgtacaaaagagattcatttttcctacggtcaaa---atagatgcacttcgagct
C_annuum_AT3_2_FJ687524                  atg---gcttttgcattggtatcatcaccatcacttgtttctgtgtgtgacaagacctttattaaaccttcttctctcaccccgcttactcgtagacaccacaagctgtctttcattgatcaattgcacagtaaagtacatctc---------------------tatcctaaagtacaacaaagagaagagatctcaaag---aattctcatgatgaacgactttcccatatagctcacttgctacaaacatctctatcacaaactttagtctcttactatccctacgctggaaaattgacagacaatnataatgatactattgttgattgcaacgatacgggagcggagttctcgactgtgcgaataaagtgtcccatgtctgaaattcttgatcatcctcat---------gcagagagtgtagtttttcgcaaggacttgccttgggcgaataactatgaaggtggtaatttacttgtggcgcaagtaagtaagtttgattgtgggggaatagctatcagtgtatgtttatcgcacaatattggtgatggctgctctgtgcttaattttgttaatgattggttta-tattactcatgatcat---aagatgacaactctagtt---cgttctcctagatttgtgggagattctatcttctctccagaaaattatggtcctcttatcgctccacaacttctatctgatgtcagtaagtgtgtacaaaagagattcatttttcctacggtcaaa---atagatgcacttcgagct
N_benthamiana_AT3_2_FJ687525             atg---gcttttgcattggtatcatcaccatcacttgtttctgtgtgtgacaagacctttattaaaccttcttctctcaccccgcttactcgtagacaccacaagctgtctttcattgatcaattgcacagtaatatgtatattccttttgcgttgttttatnnatatcctaaagtacaacaaagagaagagatctcaaag---aattctcatgatgaacgactttcccatatagctcacttgctacaaacatctctatcacaaactttagtctcttactatccctacgctggaaaattgacagacaatnataatgatactattgttgattgcaacgatacgggagcggagttcttgactgtgcgaataaagtgtcccatgtctgaaattcttgatcatcctcat---------gcagagagtgtagtttttcccaaggacttgccttgggcgaataactatgaaggtggtaatttacttgtggcgcaagtaagtaagtttgattgtgggggaatagctatcagtgtatgtttatcgcacaagattggtgatggctgctctgtgcttaatttcgttaatgattggttta-tattactcgtgatcat---aagatgacaactctagtt---cgttctcctagatttgtgggagattctatcttctctccagaaaattatggtcctcttatcgctccacaacttctatctgatgtcagtaagtgtgtacaaaagagattcatttttcctacggtcaaa---atagatgcacttcgagct
C_frutescens_AT3_2_FJ687527              atg---gcttttgcattggtatcatcaccatcacttgtttctgtgtgtgacaagacctttattaaaccttcttctctcaccccgcttactcgtagacaccacaagctgtctttcattgatcaattgcacagtaaagtacatctc---------------------tatcctaaagtacaacaaagagaagagatctcaaag---aattctcatgatgaacgactttcccatatagctcacttgctacaaacatctctatcacaaactttagtctcttactatccctacgctggaaaattgacagacaatnataatgatactattgttgattgcaacgatacgggagcggagttctcgactgtgcgaataaagtgtcccatgtctgaaattcttgatcatcctcat---------gcagagagtgtagtttttcgcaaggacttgccttgggcgaataactatgaaggtggtaatttacttgtggcgcaagtaagtaagtttgattgtgggggaatagctatcagtgtatgtttatcgcacaatattggtgatggctgctctgtgcttaattttgttaatgattggttta-tattactcatgatcat---aagatgacaactctagtt---cgttctcctagatttgtgggagattctatcttctctccagaaaattatggtcctcttatcgctccacaacttctatctgatgtcagtaagtgtgtacaaaagagattcatttttcctacggtcaaa---atagatgcacttcgagct
C_frutescens_AT3_2_FJ755160              atg---gcttttgcattggtatcatcaccatcacttgtttctgtgtgtgacaagacctttattaaaccttcttctctcaccccgcttactcgtagacaccacaagctgtctttcattgatcaattgcacagtaatatgtatatttcttttgcgttgttttatnnatatcctaaagtacaacaaagagaagagatctcaaag---aattctcatgatgaacgactttcccatatagctcactcgctacaaacatctctctcacaaactttagtctcttactatccctacgctggaaaattgacagacaatnataatgatactattgttgattgcaacgatacgggagcggagttcttgactgtgcgaataaagtgtcccatgtctgaaattcttgatcatcctcat---------gcagagagtgtagtttttcccaaggacttgccttgggcgaataactatgaaggtggtaatttacttgtggcgc----aagtaagtttgattgtgggggaacagctatcagtgtatgtttatcgcacaagattggtgatggctgctctgtgcttaatttcgttaatgattggttta-tattactcgtgatcat---aagatgacaactctagtt---cgttctcctagatttgtgggagattctatcttctctccagaaaattatggtcctcttatcgctccacaacttctatctgatgtcagtaagtgtgtacaaaagagattcatgtttcctacagtcaaa---atagatgcacttctagct
C_chinense_AT3_2_FJ755163                atg---gcttttgcattggtatcatcaccatcacttgtttctgtgtgtgacaagacctttattaaaccttcttctctcaccccgcttac-cgtagacaccacaagctgtcgttcattgatcaattgcacagtaatatgtatattccttttgcgttgttttatnnatatcctaaagtacaacaaagagaagagatctcaaag---aattctcatgatgaacgactttcccatatagctcacttgctacaaacatctctatcacaaactttagtctcttactatccctacgctggaaaattgacagaaaatnataatgatactattgttgattgcaacgatacgggagcggagttcttgactgtgcgaataaagtgtcccatgtctgaaattcttgatcatcctcat---------gcagagagtgtagtttttcccaaggacttgccttgggcgaataactatgaaggtggtaatttacttgtggcgcaagtaagtaagtttgattgtgggggaacagctatcagtgtatgtttatcgcacaagattggtgatggctgctctgtgcttaatttcgttaatgattggttta-tattactcgtgatcat---aagatgacaactctagtt---cgttctcctagatttgtgggagattctatcttctctccagaaaattatggtcctcttatcgctcctcaacttctatctgatgtcagtaagtgtgtacaaaagagattcatttttcctacagtcaaa---atagatgcacttcgagct
L_dejecta_AT3_2_FJ687528                 atg---gcttttgcattggtatcatcaccatcacttgtttctgtgtgtgacaagacctttattaaaccttcttctctcaccccgcttac-cgtagacaccacaagctgtcgttcattgatcaattgcacagtaatatgtatattccttttgcgttgttttatnnatatcctaaagtacaacaaagagaagagatctcaaag---aattctcatgatgaacgactttcccatatagctcacttgctacaaacatctctatcacaaactttagtctcttactatccctacgctggaaaattgacagacaatnataatgatactattgttgattgcaacgatacgggagcggagttctcgactgtgcgaataaagtgtcccatgtctgaaattcttgatcatcctcat---------gcagagagtgtagtttttcscaaggacttgccttgggcgaataactatgaaggtggtaatttacttgtggcgcaagtaagtaagtttgattgtgggggaacagctatcagtgtatgtttatcgcacaagattggtgatggctgctctgtgcttaatttcgttaatgattggttta-tattactcgtgatcat---aagatgacaactctagtt---cgttctcctagatttgtgggagattctatcttctctccagaaaattatggtccccttatcgctcctcaacttctatctgatgtcagtaagtgtgtacaaaagagattcatttttcctacagtcaaa---atagatgcacttcgagct
C_rhomboideum_AT3_2_FJ687529             atg---gcttttgcattggtatcatcaccatcacttgtttctgtgtgtgacaaracctttattaarccttcttctctcaccccgcttactcgtagacaccacaagctgtctttcattgatcaattgcacagtaatatgtatattccttttgcgttgttttatnnatatcctaaagtacaacaaagagaagagatctcaaag---aattctcatgatgaacgactttcccatatagctcacttgctacaaacatctctatcacaaactttagtctcttactatccctacgctggaaaattgacagamaatnataatgatactattgttgattgcaacgatacgggagcggagttctygactgtgcgaataaagtgtcccatgtctgaaattcttgatcatcctcat---------gcagagagtgtagtttttcscaaggacttgccttgggcgaataactatgaaggtggtaatttacttgtggcgcaagtaagtaagtttgattgtgggggaayagctatcagtgtatgtttatcgcacaakattggtgatggctgctmtgtgcttaatttygttaatgattggttta-tattactcrtgatcat---aagatgacaactctagtt---cgttctcctagatttgtgggagattctatcttctctccagaaaattatggtcctcttatcgctcctcaacttctatctgatgtcagtaagtgtgtacaaaagagattcatttttcctacagtcaaa---atagatgcacttcgagct
C_rhomboideum_T70                        ATG---GCTTTTGCATTA------CCATCATCACTTGTTTCAGTTTGTGACAAATCTTTTATCAAACCTTCCTCTCTCACCCCCTCTAMACWYAGATTTCACAAGCTATCTTTCATCGATCAATCTTTAAGTAATATGTAYATCCCTTGTGCATTTTTT------TACCCTAAAGTACAACAAAGACTAGAAGACTCCAAA---AATTCT---GATGAG---CTTTCCCATATAGCCCACTTGCTGCAAACATCTCTATCACAAACTCTAGTCTCTTACTATCCTTATGCAGGAAAGTTGAAGGACAAT---------GCTACTGTTGACTGTAACGATATGGGAGCTGAGTTCTTGAGTGTTCGAATAAAATGTTCCATGTCTGAAATTCTTGATCATCCTCATGCATCTCTTGCAGAGAGCATAGTTTTGCCCAAGGATTTGCCTTGGGCGAATAATTGTGAAGGTGGTAATTTGCTTGTAGTTCAAGTAAGTAAGTTTGATTGTGGGGGAATAGCCATCAGTGTATGCTTTTCGCACAAGATTGGTGATGGTTGCTCTCTGCTTAATTTCCTTAATGATTGGTCTAGCGTTACTCGTGATCAT---ACGATGGCAAGTCTAGTT---CGTTCTCCTAGATTTGTGGGAGATTCTATCTTCTCTCCAGAAAATTATGGTCCTCTTATCGCTCCGCAACTTCTATCTGATGTCAGTAAGTGTGTACAAAAGAGATTCATTTTTCCTACAGCCAAA---TTAGATGCCCTTCGAGCT
C_frutescens_AT3_1_FJ755175              atg---gcttttgcatta------ccatcatcacttgtttcagtttgtgacaaatcttttatcaaaccttcctctctcaccccctctacacacagatttcacaagctatctttcatcgatcaatctttaagtaatatgtacatcccttgtgcatttttt------taccctaaagtacaacaaagactagaagactccaaa---aattct---gatgag---ctttcccatatagcccacttgctgcaaacatctctatcacaaactctagtctcttactatccttatgcaggaaagttgaaggacaat---------gctactgttgactgtaacgatatgggagctgagttcttgagtgttcgaataaaatgttccatgtctgaaattcttgatcatcctcatgcatctcttgcagagagcatagttttgcccaaggatttgccttgggcgaataattgtgaaggtggtaatttgcttgtagttcaagtaagtaagtttgattgtgggggaatagccatcagtgtatgcttttcgcacaagattggtgatggttgctctctgcttaatttccttaatgattggtctagcgttactcgtgatcat---acaacaacaactttagtt---ccatctcctagatttgtaggagattctgtcttctctacaaaaaaatatggttctcttattacgccacaaattttgtccgatctcaacgagtgcgtacagaaaagactcatttttcctacagataag---ttagatgcacttcgagct
C_frutescens_AT3_1_FJ755174              atg---gcttttgcatta------ccatcatcacttgtttcagtttgtgacaaatcttttatcaaaccttcctctctcaccccctctacacacagatttcacaagctatctttcatcgatcaatctttaagtaatatgtacatcccttgtgcatttttt------taccctaaagtacaacaaagactagaagactccaaa---aattct---gatgag---ctttcccatatagcccacttgctgcaaacatctctatcacaaactctagtctcttactatccttatgcaggaaagttgaaggacaat---------gctactgttgactgtaacgatatgggagctgagttcttgagtgttcgaataaaatgttccatgtctgaaattcttgatcatcctcatgcatctcttgcagagagcatagttttgcccaaggatttgccttgggcgaataattgtgaaggtggtaatttgcttgtagttcaagtaagtaagtttgattgtgggggaatagccatcagtgtatgcttttcgcacaagattggtgatggttgctctctgcttaatttccttaatgattggtctagcgttactcgtgatcat---acaacaacaactttagtt---ccatctcctagatttgtaggagattctgtcttctctacaaaaaaatatggttctcttattacgccacaaattttgtccgatctcaacgagtgcgtacagaaaagactcatttttcctacagataag---ttagatgcacttcgagct
C_annuum_AT3_1_FJ755173                  atg---gcttttgcatta------ccatcatcacttgtttcagtttgtgacaaatcttttatcaaaccttcctctctcaccccctctacacacagatttcacaagctatctttcatcgatcaatctttaagtaatatgtacatcccttgtgcatttttt------taccctaaagtacaacaaagactagaagactccaaa---aattct---gatgag---ctttcccatatagcccacttgctgcaaacatctctatcacaaactctagtctcttactatccttatgcaggaaagttgaaggacaat---------gctactgttgactgtaacgatatgggagctgagttcttgagtgttcgaataaaatgttccatgtctgaaattcttgatcatcctcatgcatctcttgcagagagcatagttttgcccaaggatttgccttgggcgaataattgtgaaggtggtaatttgcttgtagttcaagtaagtaagtttgattgtgggggaatagccatcagtgtatgcttttcgcacaagattggtgatggttgctctctgcttaatttccttaatgattggtctagcgttactcgtgatcat---acaacaacaactttagtt---ccatctcctagatttgtaggagattctgtcttctctacaaaaaaatatggttctcttattacgccacaaattttgtccgatctcaacgagtgcgtacagaaaagactcatttttcctacagataag---ttagatgcacttcgagct
C_chinense_Pun1_AY819027                 atg---gcttttgcatta------ccatcatcacttgtttcagtttgtgacaaatcttttatcaaaccttcctctctcaccccctctaaacttagatttcacaagctatctttcatcgatcaatctttaagtaatatgtatatcccttgtgcatttttt------taccctaaagtacaacaaagactagaagactccaaa---aattct---gatgag---ctttcccatatagcccacttgctacaaacatctctatcacaaactctagtctcttactatccttatgcaggaaagttgaaggacaat---------gctactgttgactgtaacgatatgggagctgagttcttgagtgttcgaataaaatgttccatgtctgaaattcttgatcatcctcatgcatctcttgcagagagcatagttttgcccaaggatttgccttgggcgaataattgtgaaggtggtaatttgcttgtagttcaagtaagtaagtttgattgtgggggaatagccatcagtgtatgcttttcgcacaagattggtgatggttgctctctgcttaatttccttaatgattggtctagcgttactcgtgatcat---acgacaacagctttagtt---ccatctcctagatttgtaggagattctgtcttctctacaaaaaaatatggttctcttattacgccacaaattttgtccgatctcaacgagtgcgtacagaaaagactcatttttcctacagataag---ttagatgcacttcgagct
C_frutescens_Pun1_HM854860               atg---gcttttgcatta------ccatcatcacttgtttcagtttgtgacaaatcttttatcaaaccttcctctctcaccccctctaaacttagatttcacaagctatctttcatcgatcaatctttaagtaatatgtatatcccttgtgcatttttt------taccctaaagtacaacaaagactagaagactccaaa---aattct---gatgag---ctttcccatatagcccacttgctacaaacatctctatcacaaactctagtctcttactatccttatgcaggaaagttgaaggacaat---------gctactgttgactgtaacgatatgggagctgagttcttgagtgttcgaataaaatgttccatgtctgaaattcttgatcatcctcatgcatctcttgcagagagcatagttttgcccaaggatttgccttgggcgaataattgtgaaggtggtaatttgcttgtagttcaagtaagtaagtttgattgtgggggaatagccatcagtgtatgcttttcgcacaagattggtgatggttgctctctgcttaatttccttaatgattggtctagcgttactcgtgatcat---acgacaacagctttagtt---ccatctcctagatttgtaggagattctgttttctctacaaaaaaatatggttctcttattacgccacaaattttgtccgatctcaacgagtgcgtacagaaaagactcatttttcctacagataag---ttagatgcacttcgagct
C_frutescens_Pun1_AY819026               atg---gcttttgcatta------ccatcatcacttgtttcaatttgtgacaaatcttttattaaaccttcctctctcaccccctctacacttagatttcacaagctatctttcatcgatcaatctttaagtaatatgtatatcccttgtgcatttttt------taccctaaagtacaacaaagactagaagactccaaa---aattct---gatgag---ctttcccatatagcccacttgctacaaacatctctatcacaaactctagtctcttactatccttatgcaggaaagttgaaagacaat---------gctactgttgactgtaacgatatgggagctgagttcttgagtgttcgaataaaatgttccatgtctgaaattcttgatcatcctcatgcatctcttgcagagagcatagttttgcccaaggatttgccttgggcgaataattgtgaaggtggtaatttgcttgtagttcaagtaagtaagtttgattgtgggggaatagccatcagtgtatgcttttcgcacaagattggtgatggttgctctctgcttaatttccttaatgattggtctagcgttactcgtgatcat---acgacaacaactttagtt---ccatctcctagatttgtaggagattctgtcttctctacaaaaaaatatggttctcttattacgccacaaattttgtccgatctcaacgagtgcgtacagaaaagactcatttttcctacagataag---ttagatgcacttcgagct
N_benthamiana_AT3_1_FJ755171             atg---gcttttgcatta------ccatcatcacttgtttcaatttgtgacaaatcttttattaaaccttcctctctcaccccctctacacttagatttcacaagctatctttcatcgatcaatctttaagtaatatgtatatcccttgtgcatttttt------taccctaaagtacaacaaagactagaagactccaaa---aattct---gatgag---ctttcccatatagcccacttgctacaaacatctctatcacaaactctagtctcttactatccttatgcaggaaagttgaaagacaat---------gctactgttgactgtaacgatatgggagctgagttcttgagtgttcgaataaaatgttccatgtctgaaattcttgatcatcctcatgcatctcttgcagagagcatagttttgcccaaggatttgccttgggcgaataattgtgaaggtggtaatttgcttgtagttcaagtaagtaagtttgattgtgggggaatagccatcagtgtatgcttttcgcacaagattggtgatggttgctctctgcttaatttccttaatgattggtctagcgttactcgtgatcat---acgacaacaactttagtt---ccatctcctagatttgtaggagattcagtcttctctacacaaaaatatggttctctcattacgccacaaattttgtccgatctcaaccagtgcgtacagaaaagactcatttttcctacagataag---ttagatgcacttcgagct
C_annuum_Pun1_AY819029                   atg---gcttttgcatta------ccatcatcacttgtttcagtttgtaacaaatcttttatcaaaccttcctctctcaccccctctacacttagatttcacaagctatctttcatcgatcaatctttaagtaatatgtatatcccttgtgcatttttt------taccctaaagtacaacaaagactagaagactccaaa---aattct---gatgag---ctttcccatatagcccacttgctacaaacatctctatcacaaactctagtctcttactatccttatgctggaaagttgaaggacaat---------gctactgttgactgtaacgatatgggagctgagttcttgagtgttcgaataaaatgttccatgtctgaaattcttgatcatcctcatgcatctcttgcagagagcatagttttgcccaaggatttgccttgggcgaataattgtgaaggtggtaatttgcttgtagttcaagtaagtaagtttgattgtgggggaatagccatcagtgtatgcttttcgcacaagattggtgatggttgctctctgcttaatttccttaatgattggtctagcgttactcgtgatcat---acgacaacaactttagtt---ccatctcctagatttgtaggagattcagtcttctctacacaaaaatatggttctctcattacgccacaaattttgtccgatctcaaccagtgcgtacagaaaagactcatttttcctacagataag---ttagatgcacttcgagct
D_stramonium_AT3_1_FJ755167              atg---gcttttgcatta------ccatcatcacttgtttcagtttgtgacaaatcttttatcaaaccttcctctctcaccccctctacacacagatttcacaagctatctttcatcgatcaatctttaagtaatatgtacatcccttgtgcatttttt------taccctaaagtacaacaaagactagaagactccaaa---aattct---gatgag---ctttcccatatagcccacttgctgcaaacatctctatcacaaactctagtctcttactatccttatgcaggaaagttgaaggacaat---------gctactgttgactgtaacgatatgggagctgagttcttgagtgttcgaataaaatgttccatgtctgaaattcttgatcatcctcatgcatctcttgcagagagcatagttttgcccaaggatttgccttgggcgaataattgtgaaggtggtaatttgcttgtagttcaagtaagtaagtttgattgtgggggaatagccatcagtgtatgcttttcgcacaagattggtgatggttgctctctgcttaatttccttaatgattggtctagcgttactcgtgatcat---acgacaacaactttagtt---ccatctcctagatttgtaggagattcagtcttctctacacaaaaatatggttctctcattacgccacaaattttgtccgatctcaaccagtgcgtacagaaaagactcatttttcctacagataag---ttagatgcacttcgagct
S_lycopersicum_AT3_1_FJ755166            atg---gcttttgcatta------ccatcatcacttgtttcagtttgtgacaaatcttttatcaaaccttcctctctcaccccctctacacttagatttcacaagctatctttcatcgatcaatctttaagtaatatgtatatcccttgtgcatttttt------taccctaaagtacaacaaagactagaagactccaaa---aattct---gatgag---ctttcccatatagcccacttgctacaaacatctctatcacaaactctagtctcttactatccttatgcaggaaagttgaaagacaat---------gctactgttgactgtaacgatatgggagctgagttcttgagtgttcgaataaaatgttccatgtctgaaattcttgatcatcctcatgcatctcttgcagagagcatagttttgcccaaggatttgccttgggcgaataattgtgaaggtggtaatttgcttgtagttcaagtaagtaagtttgattgtgggggaatagccatcagtgtatgcttttcgcacaagattggtgatggttgctctctgcttaatttccttaatgattggtctagcgttactcgtgatcat---acgacaacaactttagtt---ccatctcctagatttgtaggagattcagtcttctctacacaaaaatatggttctctcattacgccacaaattttgtccgatctcaaccagtgcgtacagaaaagactcatttttcctacagataag---ttagatgcacttcgagct
C_annuum_Pun1_AY819028                   atg---gcttttgcatta------ccatcatcacttgtttcagtttgtaacaaatcttttatcaaaccttcctctctcaccccctctacacttagatttcacaagctatctttcatcgatcaatctttaagtaatatgtatatcccttgtgcatttttt------taccctaaagtacaacaaagactagaagactccaaa---aattct---gatgag---ctttcccatatagcccacttgctacaaacatctctatcacaaactctagtctcttactatccttatgctggaaagttgaaggacaat---------gctactgttgactgtaacgatatgggagctgagttcttgagtgttcgaataaaatgttccatgtctgaaattcttgatcatcctcatgcatctcttgcagagagcatagttttgcccaaggatttgccttgggcgaataattgtgaaggtggtaatttgcttgtagttcaagtaagtaagtttgattgtgggggaatagccatcagtgtatgcttttcgcacaagattggtgatggttgctctctgcttaatttccttaatgattggtctagcgttactcgtgatcat---acgacaacaactttagtt---ccatctcctagatttgtaggagattcagtcttctctacacaaaaatatggttctctcattacgccacaaattttgtccgatctcaaccagtgcgtacagaaaagactcatttttcctacagataag---ttagatgcacttcgagct
S_pennellii_AT3_1_FJ755168               atg---gcttttgcatta------ccatcatcacttgtttcaatttgtgacaaatcttttattaaaccttcctctctcaccccctctacacttagatttcacaagctatctttcatcgatcaatctttaagtaatatgtatatcccttgtgcatttttt------taccctaaagtacaacaaagactagaagactccaaa---aattct---gatgag---ctttcccatatagcccacttgctacaaacatctctatcacaaactctagtctcttactatccttatgcaggaaagttgaaagacaat---------gctactgttgactgtaacgatatgggagctgagttcttgagtgttcgaataaaatgttccatgtctgaaattcttgatcatcctcatgcatctcttgcagagagcatagttttgcccaaggatttgccttgggcgaataattgtgaaggtggtaatttgcttgtagttcaagtaagtaagtttgattgtgggggaatagccatcagtgtatgcttttcgcacaagattggtgatggttgctctctgcttaatttccttaatgattggtctagcgttactcgtgatcat---acgacaacaactttagtt---ccatctcctagatttgtaggagattcagtcttctctacacaaaaatatggttctctcattacgccacaaattttgtccgatctcaaccagtgcgtacagaaaagactcatttttcctacagataag---ttagatgcacttcgagct
P_axillaris_AT3_1_FJ755169               atg---gcttttgcatta------ccatcatcacttgtttcagtttgtgacaaatcttttatcaaaccttcctctctcaccccctctacacacagatttcacaagctatctttcatcgatcaatctttaagtaatatgtacatcccttgtgcatttttt------taccctaaagtacaacaaagactagaagactccaaa---aattct---gatgag---ctttcccatatagcccacttgctgcaaacatctctatcacaaactctagtctcttactatccttatgcaggaaagttgaaggacaat---------gctactgttgactgtaacgatatgggagctgagttcttgagtgttcgaataaaatgttccatgtctgaaattcttgatcatcctcatgcatctcttgcagagagcatagttttgcccaaggatttgccttgggcgaataattgtgaaggtggtaatttgcttgtagttcaagtaagtaagtttgattgtgggggaatagccatcagtgtatgcttttcgcacaagattggtgatggttgctctctgcttaatttccctaatgattggtctagcgttactcgtgatcat---acgacaacaactttagtt---ccatctcctagatttgtaggagattcagtcttctctacacaaaaatatggttctctcattacgccacaaattttgtccgatctcaaccagtgcgtacagaaaagactcatttttcctacagataag---ttagatgcacttcgagct
C_chinense_Pun1_2_nonfunc_EF104910       atg---gcttttgcatta------ccatcatcacttgtttcagtttgtgacaaatcttttatcaaaccttcctctctcaccccctctacacttagatttcacaagctatctttcatcgatcaatctttaagtaatatgtacatcccttgtgcatttttt------taccctaaagtacaacaaagactagaagactccaaa---aattct---gatgag---ctttcccatatagcccacttgctacaaacatctctatcacaaactctagtctcttactatccttatgcaggaaagttgaaggacaat---------gctactgttgactgtaacgatatgggagctgagttcttgagtgttcgaataaaatgttccatgtctgaaattcttgatcatcctcatgcatctcttgcagagagcatagttttgcccaaggatttgccttgggcgaataattgtgaaggtggtaatttgcttgtagttc----aagtaagtttgattgtgggggaatagccatcagtgtatgcttttcgcacaagattggtgatggttgctctctgcttaatttccttaatgattggtctagcgttactcgtgatcat---acgacaacaactttagtt---ccatctcctagatttgtaggagattctgtcttctctacaaaaacatatggttctcttattacgccacaaattttgtccgatctcaacgagtgcgtacagaaaagactcatttttcctacagataag---ttagatgcacttcgagct
L_dejecta_T21_AT3_1                      atg---gcttttgcatta------ccatcatcacttgtttcagtttgtgacaaatcttttatcaaaccttcctctctcaccccctctacacacagatttcacaagctatctttcatcgatcaatctttaagtaatatgtacatcccttgtgcatttttt------taccctaaagtacaacaaagactagaagactccaaa---aattct---gatgag---ctttcccatatagcccacttgctgcaaacatctctatcacaaactctagtctcttactatccttatgcaggaaagttgaaggacaat---------gctactgttgactgtaacgatatgggagctgagttcttgagtgttcgaataaaatgttccatgtctgaaattcttgatcatcctcatgcatctcttgcagagagcatagttttgcccaaggatttgccttgggcgaataattgtgaaggtggtaatttgcttgtagttcaagtaagtaagtttgattgtgggggaatagccatcagtgtatgcttttcgcacaagattggtgatggttgctctctgcttaatttccttaatgattggtctagcgttactcgtgatcat---acaacaacaactttagtt---ccatctcctagatttgtaggagattctgtcttctctacaaaaaaatatggttctcttattacgccacaaattttgtccgatctcaacgagtgcgtacagaaaagactcatttttcctacagataag---ttagatgcacttcgagct
S_melongena_AT3_1_FJ755170               atg---gcttttgcatta------ccatcatcacttgtttcagtttgtgacaaatcttttatcaaaccttcctctctcaccccctctgcacttagatttcacaagctatctttcatcgatcaatctttaagtaatatgtatatcccttgtgcatttttt------taccctaaagtacaacaaatactagaagactccaaa---aattctcatgatgag---ctttcccatgtagcccacttgctacaaacatctctatcacaaactctagtctcttactatccttatgcaggaaagttgaaggacaat---------gcyactgttgactgtaacgatatgggacctgagttcttgagtgctcgaataaaatgttccatgtctgaaattcttgatcatcctcatgcatctcttgcagagggcatagttttkcccaaggatttgccttgggcgaataattwtgaaggtggtaatttgcttgtagttcaagtaagtaagtttgattgtgggggaatagccatcagtgtgtgcttttcacacaagattggtgatggttgctctctgcttaatttccttaatgattggtctagcgttactcgtgatcat---acgacaacaactttagtt---ccatctcctagatttgtaggagattcagtcttctctacacaaaaatatggttctctcattacgccacaaattttgtccgatctcaaccagtgcgtacagaaaagactcatttttcctacagataag---ttrgatgcacttcgagct
C_chacoense_AT3_1_FJ755176               atg---gcttttgcatta------ccatcatcacttgtttcagtttgtgacaaatcttttatcaaaccttcctctctcaccccctctacacttagatttcacaagctatctttcatcgatcaatctttaagtaatatgtatatcccttgtgcatttttt------taccctaaagtacaacaaagactagaagactccaaa---aattct---gatgag---ctttcccatatagcccacttgctacaaacatctctatcacaaactctagtctcttactatccatatgcaggaaagttgaaggacaat---------gctactgttgactgtaacgatatgggagctgagttcttgagtgttcgaataaactgttccatgtctgaaattcttgatcatcctcatgcatctcttgcagagagcgtagttttgcccaaggatttgccttgggcgaataattgtgaaggtggtaatttgcttgtagttcaagtaagtaagtttgattgtgggggaatagccatcagtgtatgcttttcgcacaagattggtgatggttgctctctgcttaatttccttaatgattggtctagcattactcgtgatcat---acgacaacaactttagtt---ccatctcctagatttgtaggagattctgtcttctctacacaaaaatatggttctcttattacgccacaaattttgtccgatctcaacgagtgcgtacagaaaagactcatttttcctacagataag---ttaaatgcacttcgagct
C_chacoense_BAHD_FJ871984                atg---gcttttgcatta------ccatcatcacttgtttcagtttgtgacaaatcttttatcaaaccttcctctctcaccccctctacacttagatttcacaagctatctttcatcgatcaatctttaagtaatatgtatatcccttgtgcatttttt------taccctaaagtacaacaaagactagaagactccaaa---aattct---gatgag---ctttcccatatagcccacttgctacaaacatctctatcacaaactctagtctcttactatccatatgcaggaaagttgaaggacaat---------gctactgttgactgtaacgatatgggagctgagttcttgagtgttcgaataaactgttccatgtctgaaattcttgatcatcctcatgcatctcttgcagagagcgtagttttgcccaaggatttgccttgggcgaataattgtgaaggtggtaatttgcttgtagttcaagtaagtaagtttgattgtgggggaatagccatcagtgtatgcttttcgcacaagattggtgatggttgctctctgcttaatttccttaatgattggtctagcgttactcgtgatcat---acgacaacaactttagtt---ccatctcctagatttgtaggagattctgtcttctctacacaaaaatatggttctcttattacgccacaaattttgtccgatatcaacgagtgcgtacagaaaagactcatttttcctacagataag---ttaaatgcacttcgagct
C_annuum_acylsugar_NM_001324769          atg---gcttttgcatta------ccatcatcacttgtttcagtttgtaacaaatcttttatcaaaccttcctctctcaccccctctacacttagatttcacaagctatctttcatcgatcaatctttaagtaatatgtatatcccttgtgcatttttt------taccctaaagtacaacaaagactagaagactccaaa---aattct---gatgag---ctttcccatatagcccacttgctacaaacatctctatcacaaactctagtctcttactatccttatgctggaaagttgaaggacaat---------gctactgttgactgtaacgatatgggagctgagttcttgagtgttcgaataaaatgttccatgtctgaaattcttgatcatcctcatgcatctcttgcagagagcatagttttgcccaaggatttgccttgggcgaataattgtgaaggtggtaatttgcttgtagttcaagtaagtaagtttgattgtgggggaatagccatcagtgtatgcttttcgcacaagattggtgatggttgctctctgcttaatttccttaatgattggtctagcgttactcgtgatcgt---acgacaacaactttagtt---ccatctcctagatttgtaggagattcagtcttctctacacaaaaatatggttctctcattacgccacaaattttgtccgatctcaaccagtgcgtacagaaaagactcatttttcctacagataag---ttagatgcacttcgagct
C_annuum_Pun1_GU300812                   atg---gcttttgcatta------ccatcatcacttgtttcagtttgtaacaaatcttttatcaaaccttcctctctcaccccctctacacttagatttcacaagctatctttcatcgatcaatctttaagtaatatgtatatcccttgtgcatttttt------taccctaaagtacaacaaagactagaagactccaaa---aattct---gatgag---ctttcccatatagcccacttgctacaaacatctctatcacaaactctagtctcttactatccttatgctggaaagttgaaggacaat---------gctactgttgactgtaacgatatgggagctgagttcttgagtgttcgaataaaatgttccatgtctgaaattcttgatcatcctcatgcatctcttgcagagagcatagttttgcccaaggatttgccttgggcgaataattgtgaaggtggtaatttgcttgtagttcaagtaagtaagtttgattgtgggggaatagccatcagtgtatgcttttcgcacaagattggtgatggttgctctctgcttaatttccttaatgattggtctagcgttactcgtgatcgt---acgacaacaactttagtt---ccatctcctagatttgtaggagattcagtcttctctacacaaaaatatggttctctcattacgccacaaattttgtccgatctcaaccagtgcgtacagaaaagactcatttttcctacagataag---ttagatgcacttcgagct
C_annuum_acylsugar_3like_XM_016704776    atg---gcttttgcatta------ccatcatcacttgtttcagtttttgacaaatcttttatcaaaccttcctctcttaccccttctacacagagatttcacaagctatcctttgtggatcaatccctcagtaatatgtatatcccttttgcatttttt------taccctaaagtacaacaaagacaagag---tccaaa---aattct---gatgag---ctttcccagatagcccacttgctacaaacatctctatcacaaactctagtctcttactatccttacgctggaaaattgagagataac---------gctactgttgattgtaacgatatgggagctgagttcttgagtgttcgaataaaatgttccatgtctgaaattcttgatcatcctcgtgctgctcatgcagagggcatagtttttcccaaggatttgccttgggcaaataattatgaaggtggtaatttgcttgtagttcaagtaagtaagtttgattgtggaggaatagccattagtatatgcttttcacacaagatcggtgatggttgctctctacttaatttccttaatgattggtctagcgttactcgtgatcatatgacgacaacgactctaatt---ccttctcctaggtttataggagattcaattttctctacacaaaaatatggccctcttattacgccacaaatagtgtccgatcttagtgaatgcgtacagaaaagattcatttttcctacagacaag---ttagatgcacttcgagct
S_tuberosum_acylsugar_3like_XM_006363120 atg---gcttttgcattattatcatcaccatcacttgtttcagcttgtgataaaacctttattaaaccttcttctctcaccccacctactcttagataccacaaactgtcttacattgatcaattctatagtaatatgtatattcctttggcatttttt------taccctaaagtacaacaaagagaggag---tcaactaaatattctcataatgaa---ctatcccatatagcacatttgctacaaacatctctatcacaaactttagtctcatattatccttacgctggaaaattgagagacaat---------gctattgttgattgtaacgatatgggagctgagttttcgagtgttcgaataaactgtcacatgtctgaaatacttgatcatcctgatgcatctcaagcagagagtatagtttttcccaaggacttgccttgggcgaataactatgaaggtggtaatttacttgtggcacaattaagtaagtttgattgtgggggaatagctatcagtgtgtgcttatcgcacaagattggtgatggaacctctgtgcttaatttcgttaatgattggtctcgtatgactcatagtcgt---atgacaacaactttggct---------cctaaatttgtaggagattctgttttctcgtcaaataattatagtcctattattgcgccacaaatgttgtctaatgtcagtgaatgtgtacaaaaaagaatcatttttcctacaaccaag---ttagacgcacttagagct
S_pennellii_acylsugar_3like_XM_015210076 atg---gcttttgcattattgtcatcaccatcacttgtttcggtttgtgacaaaacctttattaaaccttcttctctcaccccacctactcttagataccacaaactctcttacattgatcaattccaaagtaatatgtatattcctttggcacttttt------taccctaaagtacaacaaagagaggag---tcaactgataat---------gaa---ctatcccatatagcacacttgctacaaacatctctatcaaaaaccctagtctcttattatccttacgctggaaaattgagagacaat---------gctatggttgattgtaacgatatgggagctgagtttttgagtgttcgaataaattgtaccatgtctgaaatacttgatcatcctgatgcatctcaagcagagagtatagtttttcccaaggacttgccttgggcgaataactatgaagatggtaatttacttgtggcgcaagtaagtaagtttgattgtgggggaatagctatcagtgtatgcttatcgcacaagattggtgatggttgctctgtacttaatttccttaatgagtggtctcgtatcactcgtggtcgt---agggcaacaactttggct---------cctacatttgtaggagattctattttctcatcaaataattatagtcctattattgcgccacaattggtgtctaatgtcagtgaatgtgtacaaaaaagaattttttcccctacaaacaag---ttagatgcacttcgagct
S_lycopersicum_LOC101255851_XM_004232586 atg---gcttttgcatcattatcatcaccatcgcttgtttcagtttgtgacaaaacctttattaaaccttcttctctcacccctcctactcttaaataccacaaactatcttacattgatcaattctatagcaatatgtatattcctttggcatttttt------taccctaaagtacaacaaagagaggag---tcaactgataat---------gaa---ctatcccaaatagcacacttgctacaaacatctctatcaaaaactctagtcttttactatccttatgctggaaaattgagagacaat---------gctactattgattgtaacgatatgggagctgagtttttaagtgttcgaataaattgtaccatgtttgaaatactcaatcatcctgatgcatctcaagcagagagtatagtttttcccaaggacttgccttgggcgaataactatgaaggtggtaatttacttgttgcgcaagtaagtaagtttgattgtgggggaatagctatcagtgtgtgcttagcgcacaagattggtgatggaacctctgcgcttaatttcgttaatgattggtctcgtatgactcttagtcct---atgacaactaccttgtct---------cctaaatttgtaggagattctattttctcgtcaaataagtatagtcctattattacgccacaaatgttgtctgatgtcagtgaatgtgtacaaaaaagaatcatttttcctacaaccaag---ttagacgcacttcgagct
S_pennellii_acylsugar_3like_XM_015209888 atg---gcttttgcattattatcatcaccatcacttgtttcagtttgtgacaaaacctttatcaaaccttcttctctcacccctcctactcttagataccacaaactctcttacattgatcaattctatagcaatttgtatattcctttggcatttttt------taccctaaagtacaacaaagagaggag---tca---gataattctcat---gaa---ctttgtcatatagctagcttgctacaaacatctctatcaaaaactctagtctcttactatccttatgctggaaaattgagagacaat---------gctactattgattgtaacgatatgggagctgagtttttgagtgttcgaataaattgtaccatgtctgaaatacttgatcatcctgatgcatctcaagcagagagtattgtttttcccaaggacttgccttgggcgaataactatgaaggtggtaatttacttgtggcacaagtaagtaagtttgattgtgggggaatagctatcagtatgtgcttagcgcacaagattggtgatggaacctctacgcttaatttcgttaatgattggtctcgtatgactcatagtcct---acgacaactaccttgtct---------cctaaatttgtaggagattctgttttctcgtcaaataactatagtcctattattacgccacaaatgttgtctgatgtcagtgagtgtgtacaaaaaagaatcatttttcctacagccaag---ttagacgcacttcgagct
S_tuberosum_acylsugar_3like_XM_006363147 atg---gcttttgcattattatcatcaccatcacttgtctcaatttatgacaaaacctttattaaaccttcttctctcacccctcctacacttagacttcacaagttatcttttgtggatcaatccttcagtaatatgtatattccttttgcatttttt------taccctaaagtagaagaaagagaagag---tcaaat---aattctcat---gaa---ctttcccatatagctcacttgctacaaacatctctatcacaaactttagtctcttactatccttacgctggaaaattaagagacaat---------gctattattgattgtaacgatatgggagcggaattttcaactgtgcgaataaagtgtcacatgtctgaaatacttgatcatcctgatgcatctcatgcagagagtatagttttccccaaggacttgccttgggcgaataattatgaaggtggtaatttattaatagctcaagtaagtaagtttgattgtgggggaatagccatcagtgtatgcttatcgcgcaagattggtgatggctgctctgtgattaatttccttaatgattggtcaggtatcactcgtggtcataatacgaccacaactttgact---------cctagatttgtaggagattctatattttctacagaaaaatttggtcctcttattgctccattgattgaatccaatgttagtgaatgcgtacaacaaagattaatatttcctaccgccaag---ttagatgcctttcgagct
S_tuberosum_acylsugar_3like_XM_006363121 atg---gcttttgcattattatcatcaccatcacttgtttcaatttgtgacaaatcttttatcaaaccttcctctctcaccccttctacaaatagatttcacaagctatctcttgtggatcaatccttcagtaatttgtatattcctattgcatttttt------taccctaaagtagaagaaagagaagag---tcaaat---aattctcat---gaa---ctttcccatatagctcatttgctacaaacatctctatcacaaactctagtctcttattatccttacgctggaaaatcgaaagacaat---------gctactattgattgtaacgatatgggagctgagtttttgagtgctcgaataaagtgtcacatgtctgaaatacttgattatcctaat---------gcagagagtatagtttttcccaaagacttgccttggacgaataattatgaaggtggcaatttacttgtggtgcaagtaagtaaatttgattgtgggggaatagcagttagtgtatgcttatcgcataagattggtgatggttgctctgtacttaatttctttaatgactgggctagtctcactcgtgatcgc---gcaacaacaactctgattaatccttctcctagatttgtaggagattctatcttctcagcacaaaattatggtcctcttgttgatcaacgatttgtgtccgatctcaatgagtgcgtacagaaaagattagtttttcctactgccaag---ctaaatgccctccgagct
N_tabacum_acylsugar_3like_XM_016609395   atggccgcttcgggattattatcatcaccatcacttgtttctatttgtgacaaatccttcatcaaaccttctactctcaccccttctacacttagacttcacaagctatctttcgtcgatcagtccgtcagtaatatgtatattcctgtggccttgttt------taccctaaaccgcaa---agagaagag---tcaaac---aattctcat---------ctttcccacatagctgatttgttgcagacatctctgtcacaaactctagtctcttactatccttacgcaggaatattgagagacaat---------gctactgttgagtgtaatgacatgggagctgagttcttgagtgttaaaataaattgtcccatgtctgaaatccttaaccatcctcatgcaactgatgcagagagtatagtttttccaaaggacttgccttggaagaataattataaaggtggtaatttacttgtggttcaattaagtaagtttgattgtcggggaatagccattagtgcatgtttatcgcataagattggcgatggttgctctgtgattaattttcttaatcattgggttaatgtcactcgtgatcgt---------agatttatagtt---ccttctcctagatttgtaggagattctattttctcttcactaaat---ggtcctcttattgctccacaaattatgtctaacgtcagtgagtgcgcgcagaaaagacttgtttttccaactgccaaa---ttggatgctcttcgagct
N_tabacum_acylsugar_3like_XM_016598426   atggccgctttgccattattatcatcagactcacttgtttctattcgtgacaaatccttcatcaaaccttctactctcaccccttctacacttagatttcacaagctatctttcgtcgatcaagccgtcagtaatatgtatattcctgtggcctttttt------taccctaaaccgcaa---agagaagag---tcaaac---aattctcaa---------ctttcccatatagctgatttgttgcagagatctctgtcacaaactctagtctcttactatccttatgcaggaatattgagagacaat---------gctactgttgagtgtaatgacatgggagctgagttcttgagtgttaaaataaattgtcctatgtctgaaatccttaaccatcctcatgcaactgacgcagaaagtatagtttttccaaaggacttgccttggaagaataattatgaaggtggtaatttacttgtggctcaattaagtaagtttgattgtgggggaatagccattagtgcatgtttatcgcataagattggtgatggttcctctgtgaataatttccttaatgattgggctaatgtcactcgtgatcgt---------agatta---gtt---ccttctcctagatttgtaggagattctattttctcttcactaaat---ggtcctcttattgctccacaaattatgtctaatgtcagtgagtgcgtacagaaaagactcatttttccagccgccaaa---ttggatgctcttcgatct
N_sylvestris_LOC104210651_XM_009759601   atggccgctttgccattattatcatcagactcacttgtttctattcgtgacaaatccttcatcaaaccttctactctcaccccttctacacttagatttcacaagctatctttcgtcgatcaagccgtcagtaatatgtatattcctgtggcctttttt------taccctaaaccgcaa---agagaagag---tcaaac---aattctcaa---------ctttcccatatagctgatttgttgcagagatctctgtcacaaactctagtctcttactatccttatgcaggaatattgagagacaat---------gctactgttgagtgtaatgacatgggagctgagttcttgagtgttaaaataaattgtcctatgtctgaaatccttaaccatcctcatgcaactgacgcagaaagtatagtttttccaaaggacttgccttggaagaataattatgaaggtggtaatttacttgtggctcaattaagtaagtttgattgtgggggaatagccattagtgcatgtttatcgcataagattggtgatggttcctctgtgaataatttccttaatgattgggctaatgtcactcgtgatcgt---------agatta---gtt---ccttctcctagatttgtaggagattctattttctcttcactaaat---ggtcctcttattgctccacaaattatgtctaatgtcagtgagtgcgtacagaaaagactcatttttccagccgccaaa---ttggatgctcttcgatct
S_lycopersicum_AC215475_46024_12         atg---------gctatagctccatcacaacttgtttcaccagttactgaaaaaatcattgtcaagccatctttacccaccccttctccgcttaaataccacaagctttcgtttatcgatcaatcgttgagtcacttgtacattcctctagtttttttc------tactctaagcaacaacaagagtttga----tcaatt--------------------------a---gtagctaacaaactacaaaattcattagcaacaactttatcagcttactatccctatgctggaagaatgagagatagt---------gccacgatcgaatgcaatgacaggggaatcgagtttttaaatgttcgaataagttgtcccatgtccgaaatgatgaacaaccctcatgac---tatgcagaaggaaacatatttacgaaagatttaccttggaagaattcgt---tcgatggaagcctactcgtggctcaattaagtcatttcgattgtggaggaatagcaatcagtacatgtctgtcacataaagttggtgatggtggctctgttgcaagttttatctatgattgggctaaaataactcgaaatcca------------aaccaaatc---gctcgtcccaaatttattagcgacacattttttccaaccccaaat---ggacctttaattgcaccattgattgattccaaattggataaatgtgtgcacaaaaaattccatttctctgcctcgaag---ttacagggccttagggca


Phylip alignment for ex2 for Ks estimation:

44 510
C_chacoense_AT3_2_FJ755164               aaggtggcagcagaatcaggagtagaaaatccaacaagggcagaagttgttagcgcccttcttttcaaatgtgcaacacaggca---tcatca------tcatcatcatcaatg---------ctcccatcaaagttggttcacttcttaaacatacgtgctatgatcaaacctcgtctaccccgaaatgtcattggaaatctcttatctattttctccatagaagcaact---------aacgaacaggacattgagttgccaacgttggttcgtaatttaaggaaggaa---gttgaagcagcataccagaaaaaccaagtcgaacaaaatgaactgctcctagaagtagtagaatcaatgaggaaagggaaaatgccatttgaaaat---aaggatgaatat---------------gagaatgtgtattcttgcagcaacgtttgcggatatccattctacaatgtggattttggatggggaaaacctgtaagaatgagtataccg
C_frutescens_AT3_2_FJ755162              aaggtggcagaagaatcagaagtagaaaatccaacaagggcagaagttgttagcgcccttcttttcaaatgtgcaacacaggca---tcatca------tcatcatcatcaatg---------ctcccatcaaagttggttcacttcttaaacatacgtgctatgatcaaacctcgtctaccccgaaatgtcattggaaatctcttatctattttctccatagaagcaact---------aacgaacaggacattgagttgccaacgttggttcgtaatttaaggaaggaa---gttgaagcagcataccagaaaaaccaagtcgaacaaaatgaactgctcctagaagtagtagaatcaatgaggaaagggaaaatgccatttgaaaat---aaggatgaatat---------------gagaatgtgtattcttgcagcaacgtttgcggatatccattctacaatgtggatyttggatggggaaaacctgtaagaatgagtataccg
C_annuum_AT3_2_FJ755161                  aaggtggcagcagaatcaggagtagaaaatccaacaagggcagaagttgttagcgcccttcttttcaaatgtgcaacacaggca---tcatca------tcatcatcatcaatg---------ctcccatcaaagttggttcacttcttaaacatacgtgctatgatcaaacctcgtctaccccgaaatgtcattggaaatctcttatctattttctccatagaagcaact---------aacgaacaggacattgagttgccaacgttggttcgtaatttaaggaaggaa---gttgaagcagcataccagaaaaaccaagtcgaacaaaatgaactgctcctagaagtagtagaatcaatgaggaaagggaaaatgccatttgaaaat---aaggatgaatat---------------gagaatgtgtattcttgcagcaacgtttgcggatatccattctacaatgtggattttggatggggaaaacctgtaagaatgagtataccg
S_pennellii_AT3_2_FJ687531               aaggtggcagcagaatcaggagtagaaaatccaacaagggcagaagttgttagcgcccttcttttcaaatgtgcaacacaggca---tcatca------tcatcatcatcaatg---------ctcccatcaaagttggttcacttcttaaacatacgtgctatgatcaaacctcgtctaccccgaaatgtcattggaaatctcttatctattttctccatagaagcaact---------aacgaacaggacattgagttgccaacgttggttcgtaatttaaggaaggaa---gttgaagcagcataccagaaaaaccaagtcgaacaaaatgaactgctcctagaagtagtagaatcaatgaggaaagggaaaatgccatttgaaaat---aaggatgaatat---------------gagaatgtgtattcttgcagcaacgtttgcggatatccattctacaatgtggattttggatggggaaaacctgtaagaatgagtataccg
C_annuum_AT3_2_FJ687530                  aaggtggcagcagaatcaggagtagaaaatccaacaagggcagaagttgttagcgcccttcttttcaaatgtgcaacacaggca---tcatca------tcatcatcatcaatg---------ctcccatcaaagttggttcacttcttaaacatacgtgctatgatcaaacctcgtctaccccgaaatgtcattggaaatctcttatctattttctccatagaagcaact---------aacgaacaggacattgagttgccaacgttggttcgtaatttaaggaaggaa---gttgaagcagcataccagaaaaaccaagtcgaacaaaatgaactgctcctagaagtagtagaatcaatgaggaaagggaaaatgccatttgaaaat---aaggatgaatat---------------gagaatgtgtattcttgcagcaacgtttgcggatatccattctacaatgtggattttggatggggaaaacctgtaagaatgagtataccg
C_annuum_AT3_2_FJ687524                  aaggtggcagcagaatcaggagtagaaaatccaacaagggcagaagttgttagcgcccttcttttcaaatgtgcaacacaggca---tcatca------tcatcatcatcaatg---------ctcccatcaaagttggttcacttcttaaacatacgtgctatgatcaaacctcgtctaccccgaaatgtcattggaaatctcttatctattttctccatagaagcaact---------aacgaacaggacattgagttgccaacgttggttcgtaatttaaggaaggaa---gttgaagcagcataccagaaaaaccaagtcgaacaaaatgaactgctcctagaagtagtagaatcaatgaggaaagggaaaatgccatttgaaaat---aaggatgaatat---------------gagaatgtgtattcttgcagcaacgtttgcggatatccattctacaatgtggattttggatggggaaaacctgtaagaatgagtatacc-
N_benthamiana_AT3_2_FJ687525             aaggtggcagcagaatcaggagtagaaaatccaacaagggcagaagttgttagcgcccttcttttcaaatgtgcaacacaggca---tcatca------tcatcatcatcaatg---------ctcccatcaaagttggttcacttcttaaacatacgtgctatgatcaaacctcgtctaccccgaaatgccattggaaatctcttatctattttctccatagaagcaact---------aacgaacaggacattgagttgccaacgttggttcgtaatttaaggaaggaa---gttgaagcagcataccagaaaaaccaagtcgaacaaaatgaactgctcctagaagtagtagaatgaatgaggaaagggaaaatgccatttgaaaat---aaggatgtatat---------------gagaatgtgtattcttgcagcaacgtttgcggatatccattctacaatgtggattttggatggggaaaacctgtaagaatgagtataccg
C_frutescens_AT3_2_FJ687527              aaggtggcagcagaatcaggagcagaaaatccaacaagggcagaagttgttagcgcccttcttttcaaatgtgcaacacaggca---tcatca------tcatcatcatcaatg---------ctcccatcaaagttggttcacttcttaaacatacgtgctatgatcaaacctcgtctaccacgaaatgccattggaaatctcttatctattttctccatagaagcaact---------aacgaacaggacattgagttgccaacgttggttcgtaatttaaggaaggaa---gttgaagcagcataccagaaaagccaagtcgaacaaaatgaactgctcctagaagtagtggaatgaatgaggaaagggaaaatgccatttgaaaat---aaggatgtatat---------------gagaatgtgtattcttgcagcaacgtttgcggatatccattctacaatgtggattttggatggggaaaacctgtaagaatgagtataccg
C_frutescens_AT3_2_FJ755160              aaggtggcagcagaatcaggagcagaaaatccaacaagggcagaagttgttagcgcccttcttttcaaatgtgcaacacaggca---tcatca------tcatcatcatcaatg---------ctcccatcaaagttggttcacttcttaaacatacgtgctatgatcaaacctcgtctaccacgaaatgccattggaaatctcttatctattttctccatagaagcaact---------aacgaacaggacattgagttgccaacgttggttcgtaatttaaggaaggaa---gttgaagcagcataccagaaaagccaagtcgaacaaaatgaactgctcctagaagtagtggaatgaatgaggaaagggaaaatgccatttgaaaat---aaggatgtatat---------------gagaatgtgtattcttgcagcaacgtttgcggatatccattctacaatgtggattttggatggggaaaacctgtaagaatgagtataccg
C_chinense_AT3_2_FJ755163                aaggtggcagcagaatcaggagtagaaaatccaacaagggcagaagttgttagcgcccttcttttcaaatgtgcaacacaggca---tcatcatca---tcatcatcatcaatg---------ctcccatcaaagttggttcacttcttaaacatacgtgctatgatcaaacctcgtctaccccgaaatgccattggaaatctcttatctattttctccatagaagcaact---------aacgaacaggacattgagttgccaacgttgcttcgtaatttaaggaaggaa---gttgaagcagcataccagaaaagccaagtcgaacaaaatgaactgctcctagaagtagtagaatcaatgaggaaagggaaaatgccatttgaaaat---aaggatgaatat---------------gagaatgtgtattcttgcagcaacgtttgcggatatccattctacaatgtggattttggatggggaaaacctgtaagaatgagtataccg
L_dejecta_AT3_2_FJ687528                 aaggtggcagcagaatcaggagtagaaaatccaacaagggcagaagttgttagcgcccttcttttcaaatgtgcaacacaggca---tcatca------tcatcatcatcaatg---------ctcccatcaaagttggttcacttcttaaacatacgtgctatgatcaaacctcgtctaccccgaaatgycattggaaatctcttatctattttctccatagaagcaact---------aacgaacaggacattgagttgccaacgttgsttcgtaatttaaggaaggaa---gttgaagcagcataccagaaaarccaagtcgaacaaaatgaactgctcctagaagtagtagaatcaatgaggaaagggaaaatgccatttgaaaat---aaggatgaatat---------------gagaatgtgtattcttgcagcaacgtttgcggatatccattctacaatgtggattttggatggggaaaacctgtaagaatgagtataccg
C_rhomboideum_AT3_2_FJ687529             aaggtggcagcagaatcaggagtagaaaatccaacaagggcagaagttgttagcgcccttcttttcaaatgtgcaacacaggca---tcatca------tcatcatcatcaatg---------ctcccatcaaagttggttcacttcttaaacatacgtgctatgatcaaacctcgtctaccccgaaatgtcattggaaatctcttatctattttctccatagaagcaact---------aacgaacaggacattgagttgccaacgttggttcgtaatttaaggaaggaa---gttgaagcagcataccagaaaaaccaagtcgaacaaaatgaactgctcctagaagtagtagaatcaatgaggaaagggaaaatgccatttgaaaat---aaggatgaatat---------------gagaatgtgtattcttgcagcaacgtttgcggatatccattctacaatgtggattttggatggggaaaacctgtaagaatgagtataccg
C_rhomboideum_T70                        AAGGTGGCAGCAGAATCAGGAGTAGGAAACCCAACAAGGGCTGAAGTTGCTAGCGCGCTTCTTTTCAAATGTGCAACAAAGGCA---ACATCAAGT---ACAACTACTTCAATGCTTATG---CGCCCATCAAAGTTGGTTCACTTCTTAAATATACGTGCTATGATCAAACCTCGTCTACCACGAAATGCCATTAGAAATCTCTTGTCTATTTTCTCCATAGAAGCAACA---------AACGAACAAGACATTGAGTTGCCAACGTTAGTTCGTAATTTAAGGAAGGAA---GTTGAGGTGGCATATCAGAAAAACCAAGTCGAACAAAATGAACTGATCCTAGAAGTAGTGGAGTCCATGAGAAAAGGGAAAATGCCATTTGAAAATAATAAGGATGAATAT---------------GAGAATGTATATTCTTGCAGCAATGTTTGCGGATATCCATTCTACAATGTGGATTTTGGATGGGGAAAACCTGAAAGAATGAGTATACCG
C_frutescens_AT3_1_FJ755175              aaggtggcagaagaatcaggagtaaaaaatccaacaagggcagaagttgttagcgctcttcttttcaaatgtgcaacaaaggca---tcatca---------------tcaatg---------ctaccatcaaagttggttcacttcttaaacatacgtactatgatcaaacctcgtctaccacgaaatgccattggaaatctctcgtctattttctccatagaagcaact---------aacatgcaggacatggagttgccaacgttggttcgtaatttaaggaaggaa---gttgaggtggcatacaagaaagaccaagtcgaacaaaatgaactgatcctagaagtagtagaatcaatgagagaagggaaactgccatttgaaaat---atggatggctat---------------gagaatgtgtatacttgcagcaatctttgcaaatatccatactacactgtagattttggatggggaagacctgaaagagtgtgtctagga
C_frutescens_AT3_1_FJ755174              aaggtggcagaagaatcaggagtaaaaaatccaacaagggcagaagttgttagcgctcttcttttcaaatgtgcaacaaaggca---tcatca---------------tcaatg---------ctaccatcaaagttggttcacttcttaaacatacgtactatgatcaaacctcgtctaccacgaaatgccattggaaatctctcgtctattttctccatagaagcaact---------aacatgcaggacatggagttgccaacgttggttcgtaatttaaggaaggaa---gttgaggtggcatacaagaaagaccaagtcgaacaaaatgaactgatcctagaagtagtagaatcaatgagagaagggaaactgccatttgaaaat---atggatggctat---------------gagaatgtgtatacttgcagcaatctttgcaaatatccatactacactgtagattttggatggggaagacctgaaagagtgtgtctagga
C_annuum_AT3_1_FJ755173                  aaggtggcagaagaatcaggagtaaaaaatccaacaagggcagaagttgttagcgctcttcttttcaaatgtgcaacaaaggca---tcatca---------------tcaatg---------ctaccatcaaagttggttcacttcttaaacatacgtactatgatcaaacctcgtctaccacgaaatgccattggaaatctctcgtctattttctccatagaagcaact---------aacatgcaggacatggagttgccaacgttggttcgtaatttaaggaaggaa---gttgaggtggcatacaagaaagaccaagtcgaacaaaatgaactgatcctagaagtagtagaatcaatgagagaagggaaactgccatttgaaaat---atggatggctat---------------gagaatgtgtatacttgcagcaatctttgcaaatatccatactacactgtagattttggatggggaagacctgaaagagtgtgtctagga
C_chinense_Pun1_AY819027                 aaggtggcagaagaatcaggagtaaaaaatccaacaagggcagaagttgttagcgctcttcttttcaaatgtgcaacaaaggca---tcatca---------------tcaatg---------ctaccatcaaagttggttcacttcttaaacatacgtactatgatcaaacctcgtctaccacgaaatgccattggaaatctctcgtctattttctccatagaagcaact---------aacatgcaggacatggagttgccaacgttggttcgtaatttaaggaaggaa---gttgaggtggcatacaagaaagaccaagtcgaacaaaatgaactgatcctagaagtagtagaatcaatgagagaagggaaactgccatttgaaaat---atggatggctat---------------gagaatgtgtatacttgcagcaatctttgcaaatatccgtactacactgtagattttggatggggaagacctgaaagagtgtgtctagga
C_frutescens_Pun1_HM854860               aaggtggcagaagaatcaggagtaaaaaatccaacaagggcagaagttgttagcgctcttcttttcaaatgtgcaacaaaggca---tcatca---------------tcaatg---------ctaccatcaaagttggttcacttcttaaacatacgtactatgatcaaacctcgtctaccacgaaatgccattggaaatctctcgtctattttctccatagaagcaact---------aacatgcaggacatggagttgccaacgttggttcgtaatttaaggaaggaa---gttgaggtggcatacaagaaagaccaagtcgaacaaaatgaactgatcctagaagtagtagaatcaatgagagaagggaaactgccatttgaaaat---atggatggctat---------------gagaatgtgtatacttgcagcaatctttgcaaatatccgtactacactgtagattttggatggggaagacctgaaagagtgtgtctagga
C_frutescens_Pun1_AY819026               aaggtggcagaagaatcaggagtaaaaaatccaacaagggcagaagttgttagcgctcttcttttcaaatgtgcaacaaaggca---tcatca---------------tcaatg---------ctaccatcaaagttggttcacttcttaaacatacgtactatgatcaaacctcgtctaccacgaaatgccattggaaatctctcgtctattttctccatagaagcaact---------aacatgcaggacatggagttgccaacgttggttcgtaatttaaggaaggaa---gttgaggtggcatacaagaaagaccaagtcgaacaaaatgaactgatcctagaagtagtagaatcaatgagagaagggaaactgccatttgaaaat---atggatggctat---------------gagaatgtgtatacttgcagcaatctttgcaaatatccatactacactgtagattttggatggggaagacctgaaagggtgtgtctagga
N_benthamiana_AT3_1_FJ755171             aaggtggcagaagaatca--agtaaaaaatccaacaagggcwgaagttgttagcgctcttcttttcaaatgtgcaacaaaggca---tcatca---------------tcaatg---------ctaccatcaaagttggttcacttcttaaacatacgtactatgatcaaacctcgtctaccacgaaatgccattggaaatctctcgtctattttctccatagaagcaact---------aacatgcaggacatggagttgccaacgttggttcgtaatttaaggaaggaa---gttgaggtggcatacaagaaagaccaagtcgaacaaaatgaactgatcctagaagtagtagaatcaatgagagaagggaaactgccatttgaaaat---atggatggctat---------------ragaatgtgtatacttgcagcaatctttgcaaatatccatactacactgtagattttggatggggaagacctgaaagggtgtgtctagga
C_annuum_Pun1_AY819029                   aaggtggcagaagaatcaggagtaaaaaatccaacaagggctgaagttgttagcgctcttcttttcaaatgtgcaacaaaggca---tcatca---------------tcaatg---------ctaccatcaaagttggttcacttcttaaacatacgtactatgatcaaacctcgtctaccacgaaatgccattggaaatctctcgtctattttctccatagaagcaact---------aacatgcaggacatggagttgccaacgttggttcgtaatttaaggaaggaa---gttgaggtggcatacaagaaagaccaagtcgaacaaaatgaactgatcctagaagtagtagaatcaatgagagaagggaaactgccatttgaaaat---atggatggctat---------------aagaatgtgtatacttgcagcaatctttgcaaatatccatactacactgtagattttggatggggaagacctgaaagggtgtgtctagga
D_stramonium_AT3_1_FJ755167              aaggtggcagaagaatcaggagtaaaaaatccaacaagggctgaagttgttagcgctcttcttttcaaatgtgcaacaaaggca---tcatca---------------tcaatg---------ctaccatcaaagttggttcacttcttaaacatacgtactatgatcaaacctcgtctaccacgaaatgccattggaaatctctcgtctattttctccatagaagcaact---------aacatgcaggacatggagttgccaacgttggttcgtaatttaaggaaggaa---gttgaggtggcatacaagaaagaccaagttgaacaaaatgaactgatcctagaagtagtagaatcaatgagagaagggaaactgccatttgaaaat---atggatggctat---------------gagaatgtgtatacttgcagcaatctttgcaaatatccatactacactgtagattttggatggggaagacctgaaagagtgtgtctagga
S_lycopersicum_AT3_1_FJ755166            aaggtggcagaagaatcaggagtaaaaaatccaacaagggcwgaagttgttagcgctcttcttttcaaatgtgcaacaaaggca---tcatca---------------tcaatg---------ctaccatcaaagttggttcacttcttaaacatacgtactatgatcaaacctcgtctaccacgaaatgccattggaaatctctcgtctattttctccatagaagcaact---------aacatgcaggacatggagttgccaacgttggttcgtaatttaaggaaggaa---gttgaggtggcatacaagaaagaccaagtcgaacaaaatgaactgatcctagaagtagtagaatcaatgagagaagggaaactgccatttgaaaat---atggatggctat---------------gagaatgtgtatacttgcagcaatctttgcaaatatccrtactacactgtagattttggatggggaagacctgaaagagtgtgtctagga
C_annuum_Pun1_AY819028                   aaggtggcagaagaatcaggagtaaaaaatccaacaagggctgaagttgttagcgctcttcttttcaaatgtgcaacaaaggca---tcatca---------------tcaatg---------ctaccatcaaagttggttcacttcttaaacatacgtactatgatcaaacctcgtctaccacgaaatgccattggaaatctctcgtctattttctccatagaagcaact---------aacatgcaggacatggagttgccaacgttggttcgtaatttaaggaaggaa---gttgaggtggcatacaagaaagaccaagtcgaacaaaatgaactgatcctagaagtagtagaatcaatgagagaagggaaactgccatttgaaaat---atggatggctat---------------aagaatgtgtatacttgcagcaatctttgcaaatatccatactacactgtagattttggatggggaagacctgaaagggtgtgtctagga
S_pennellii_AT3_1_FJ755168               aaggtggcagaagaatcaggagtaaaaaatccaacaagggcagaagttgttagcgctcttcttttcaaatgtgcaacaaaggca---tcatca---------------tcaatg---------ctaccatcaaagttggttcacttcttaaacatacgtactatgatcaaacctcgtctaccacgaaatgccattggaaatctctcgtctattttctccatagaagcaact---------aacatgcaggacatggagttgccaacgttggttcgtaatttaaggaaggaa---gttgaggtggcatacaagaaagaccaagtcgaacaaaatgaactgatcctagaagtagtagaatcaatgagagaagggaaactgccatttgaaaat---atggatggctat---------------gagaatgtgtatacttgcagcaatctttgcaaatatccatactacactgtagattttggatggggaagacctgaaagagtgtgtctagga
P_axillaris_AT3_1_FJ755169               aaggtggcagaagaatcaggagtaaaaaatccaacaagggctgaagttgttagcgctcttcttttcaaatgtgcaacaaaggca---tcatca---------------tcaatg---------ctaccatcaaagttggttcacttcttaaacatacgtactatgatcaaacctcgtctaccacgaaatgccattggaaatctctcgtctattttctccatagaagcaact---------aacatgcaggacatggagttgccaacgttggttcgtaatttaaggaaggaa---gttgaggtggcatacaagaaagaccaagtcgaacaaaatgaactgatcctagaagtagtagaatcaatgagagaagggaaactgccatttgaaaat---atggatggctat---------------ragaatgtgtatacttgcagcaatctttgcaaatatccatactacactgtagattttggatggggaagacctgaaagrgtgtgtctagga
C_chinense_Pun1_2_nonfunc_EF104910       aaggtggcagaagaatcaggagtaaaaaatccaacaagggcagaagttgttagcgctcttcttttcaaatgtgcaacaaaggca---tcatca---------------tcaatg---------ctaccatcaaagttggttcacttcttaaacatacgtactatgatcaaacctcgtctaccacgaaataccattggaaatctctcgtctattttctccatagaagcaact---------aacatgcaggacatggagttgccaacgttggttcgtaatttaaggaaggaa---gttgaggtggcatacaagaaagaccaagtcgaacaaaatgaactgatcctagaagtagtagaatcaatgagagaagggaaactgccatttgaaaat---atggatggctat---------------gagaatgtgtatacttgcagcaatctttgcaaatatccatactacactgtagattttggatggggaagacctgaaagagtgtgtctagga
L_dejecta_T21_AT3_1                      aaggtggcagaagaatcaggagtaaaaaatccaacaagggcagaagttgttagcgctcttcttttcaaatgtgcaacaaaggca---tcatca---------------tcaatg---------ctaccatcaaagttggttcacttcttaaacatacgtactatgatcaaacctcgtctaccacgaaatgccattggaaatctctcgtctattttctccatagaagcaact---------aacatgcaggacatggagttgccaacgttggttcgtaatttaaggaaggaa---gttgaggtggcatacaagaaagaccaagtcgaacaaaatgaactgatcctagaagtagtagaatcaatgagagaagggaaactgccatttgaaaat---atggatggctat---------------gagaatgtgtatacttgcagcaatctttgcaaatatccatactacactgtagattttggatggggaagacctgaaagagtgtgtctaggg
S_melongena_AT3_1_FJ755170               aaggtggcagaagaatcaggagtaraaaatccaacaagggcagaagttgttagcgctcttcttttcaaatgtgcaacaaaggca---tcatca---------------tcaatg---------ctmccatcaaagttggttcacttcttaaacatacgtactatgatcaaacctcgtctaccacgaaatgccattggaaatctctcgtctattttctccatagaagcaact---------aacatgcaggacatggagttgccaacgttggttcgtaatttaaggaaggaa---gttgaggtggcatacaagaaagaccaagtcgaacaaaatgaactgatcctagaagtagtagaatcaatgagagaagggaaactrccatttgaaaat---atggatggmtat---------------gagaatgtgtatacttgcagyaatctttgcaaatatccatactacactgtagattttggatggggaagacctgaaagagtgtgtctagga
C_chacoense_AT3_1_FJ755176               aaggtggcagaagaatcaggagtaaaaaatccaacaagggctgaagttgttagcgctcttcttttcaaatgtgcaacaaaggca---tcatca---------------tcaatg---------ctaccatcaaagttggttcacttcttaaacatacgtactatgatcaaacctcgtctaccacgaaatgccattggaaatctctcgtctattttctccatagaagcaact---------aacatgcaggacatggagttgccaacgttggttcgtaatttaaggaaggaa---gttgaggtggcatacaagaaagaccaagttgaacaaaatgaactgatcctagaagtagtagaatcaatgagagaagggaaactgccatttgaaaat---atggatggctat---------------gagaatgtgtatacttgcagcaatctttgcaaatatccatactacactgtagattttggatggggaagacctgaaagagtgtgtctagga
C_chacoense_BAHD_FJ871984                aaggtggcagaagaatcaggagtaaaaaatccaacaagggctgaagttgttagcgctcttcttttcaaatgtgcaacaaaggca---tcatca---------------tcaatg---------ctaccatcaaagttggttcacttcttaaacatacgtactatgatcaaacctcgtctaccacgaaatgccattggaaatctctcgtctattttctccatagaagcaact---------aacatgcaggacatggagttgccaacgttggttcgtaatttaaggaaggaa---gttgaggtggcatacaagaaagaccaagttgaacaaaatgaactgatcctagaagtagtagaatcaatgagagaagggaaactgccatttgaaaat---atggatggctat---------------gagaatgtgtatacttgcagcaatctttgcaaatatccatactacactgtagattttggatggggaagacctgaaagagtgtgtctagga
C_annuum_acylsugar_NM_001324769          aaggtggcagaagaatcaggagtaaaaaatccaacaagggctgaagttgttagcgctcttcttttcaaatgtgcaacaaaggca---tcatca---------------tcaatg---------ctaccatcaaagttggttcacttcttaaacatacgtactatgatcaaacctcgtctaccacgaaatgccattggaaatctctcgtctattttctccatagaagcaact---------aacatgcaggacatggagttgccaacgttggttcgtaatttaaggaaggaa---gttgaggtggcatacaagaaagaccaagtcgaacaaaatgaactgatcctagaagtagtagaatcaatgagagaagggaaactgccatttgaaaat---atggatggctat---------------aagaatgtgtatacttgcagcaatctttgcaaatatccatactacactgtagattttggatggggaagacctgaaagggtgtgtctagga
C_annuum_Pun1_GU300812                   aaggtggcagaagaatcaggagtaaaaaatccaacaagggctgaagttgttagcgctcttcttttcaaatgtgcaacaaaggca---tcatca---------------tcaatg---------ctaccatcaaagttggttcacttcttaaacatacgtactatgatcaaacctcgtctaccacgaaatgccattggaaatctctcgtctattttctccatagaagcaact---------aacatgcaggacatggagttgccaacgttggttcgtaatttaaggaaggaa---gttgaggtggcatacaagaaagaccaagtcgaacaaaatgaactgatcctagaagtagtagaatcaatgagagaagggaaactgccatttgaaaat---atggatggctat---------------aagaatgtgtatacttgcagcaatctttgcaaatatccatactacactgtagattttggatggggaagacctgaaagggtgtgtctagga
C_annuum_acylsugar_3like_XM_016704776    aaggtggcagtagaatcaggagtagaaaatccaacaagggcagaagttgttagcgctcttcttttcaaatgtgcaacaaaggca---tcatca---------------tcaatg---------ctaccatcaaagttggttcacttcttaaacatacgtacaatgatcaaacctcgtctaccccgaaataccattggaaatatcttgtccatgttctccacagcagcaact---------aacgagcaggacattgagttgccaagtttggttcgtaatttgaggaaggaa---gttgaggtggcgtacaagaaagaccaagtcgaacaaaatgaactgatcctagaagtagtagaatccataagaaaaggtaaaatgccttttgaaaat---aaggatggatatcat------------gagaatgtttatatttgcagtaatctttgcaaatacccatacgacactgtagattttggatggggaagacctgaaagtgtgtgtatagca
S_tuberosum_acylsugar_3like_XM_006363120 aaggtagcagaagaatcgggagtagaaaatccaacaagggctgaagttgtgagcgctctacttttcaaatgtgcagttaaggca---gcatcaagt---acaactacttcaatgcttacgcgtcgtccatcaaagtttgttcaccttttaaacgtacgtagtatgatgaaatctcgtctacctcaaagtgccattgggaatctcttgtccagtttctccacaacagcaact---------aacgaacaagacattgagttaccaacgttggttcgtaatttaaggaaggga---gttgaggtggcgtacacgaaagatcatgtcgaacaaaatgaattgatcttagaagtagtagaatccatgagaaaagggaaaaaaccatttgat---------gatgaatat---------------gagaatgtgtattcttgtagtaatctttgtagatttccattgtataaagtggattttggatggggaaaacctgaaagagttagtttacca
S_pennellii_acylsugar_3like_XM_015210076 aaggtagcagtagaatctggagttgaaaatccaacaagggctgaagtagtgagcgcgctacttttcaaatgtgcaattaaggca---gcatcaagc---acaactacttcaatg---------agtccatcaaagcttttccactttttaaacgtacgtagtatgatgaaatgtcgtctacctcagagtgccattgggaatctcttgtcgattttctcgacatcagcaact---------aaggaagaagacattgagttgccaacgttggttcgtaatttaaggaaggga---gttgagaccgcgtacaagaaagatcatgcggaacaaaatgaatatatcttagaagcagtagaatcaatgagaaaagggaaaaaaccatttgat---------gatgaatat---------------gaggatgtgtatgtttgtagtaatctttgtaactatgcagactataatgtggattttggatggggaaaacctgagagagttggtttacca
S_lycopersicum_LOC101255851_XM_004232586 aaggtagcagcagaatcgggagtagaaaatccaactagggctgaagtggtgagcgcgctacttttcaaatgtgcaattaaggca---acatcaagt---acaactacttcaatg---------cgtccatcaaagtttgttcaccttttgaacgtacgtagtatgctgaaatctcgtctacctcaaagtaccattgggaatatcttgtccagtttcaccacaacagcaact---------aaggaagaagacattgagttgccaacgttggttcgtagtttaaggaaggga---gttgaggaggcgcacaagaaagatcatgtggaacaaaatgaaatgatgttagaagtagtggaatcgatgagaaaagggaaaaaaccatatgat---------gatgattat---------------gagaatgtgtattcttgttgtaatctttgtaaatttccattgtataaagtggattttggatggggaaaacctgaaagagttagtttacca
S_pennellii_acylsugar_3like_XM_015209888 aaggtagcagcagaatcaggagtagaaaatccaactagggctgaagtggtgagcgcgctacttttcaaatgtgcaattaaggca---gcatcaagt---acaactacttcaatg---------cgtccatcaaagtttgttcaccttttgaacgtacgtagtatgctgaaatctcgtctacctcaaagtaccattgggaatatcttgtccagtttctccacaacagcaact---------aaggaagaagacattgagttgccagagttggttcgtagtttaaggaaggga---gttgaggaggcgtacaagaaagatcatgtggaacaaaatgaatttatgttagaagtagtagaatcaatgagaaaggggaaaaaaccatatgat---------gatgatgat---------------cagaatgtgtattcttgtagtaatctttgtaaatttccattgtataaagtggattttggatggggaaaacctgaaagagttagtttacca
S_tuberosum_acylsugar_3like_XM_006363147 aaggtggcagcagaatcaggagtagaaaacccaacacgggctgaagttgttagcgcgcttcttttcaaatgtgcaacaaaggca---gcattaagt---agtacaac------------------tacttcaaagttggttcactacttagacgtacgtactatgatgaaacctcgtctacctcgaagtgccattggaaatatcttgtctgttttatccacaacagcaact---------aacgaacaagacattgagataccaacgttggttcgtaatttaaggaaggaattatttgaggtcgcgtacaagaaagatcaagttgaacaaaatgaattggtattagaaatagtagaatccataagaaaagggaaaatagcatttgat---------gatgaaaat---------------tgtagtatgtatttttgcagcaatctttgtaaatatccatattacaatgtagatttcggatggggaaaacctgaaagagtgagtatacca
S_tuberosum_acylsugar_3like_XM_006363121 aaggtagcagtggaatcgggagtagaaaatccaacacgggctgaagttgtaagcgcacttcttttcaagtgtgcaacaaaggca---gcatcaagt---acaaccactttaatg---------cgcacatcaaagttggttaacttctttgatgtacgtactatgatgaaacctcgtctacctcgtagagctattggaaatgtcttgtccttattttccacgtcagcaatcgatactaataatgagcaagagatgaaattgccaaaattggttcatagtctaaggaaggga---gttgaagttgcatataagaaagagcaagtccaacaaaatgaactcatc------------------atgaaaaaaggaaaaatgttacttgaaaat---aaggatgaaaac---tgt---------agtaatgtttatctctgcagtaatctttgcagatatccattctataatgtggattttggatggggaaaacctgaaagagtgtctctagca
N_tabacum_acylsugar_3like_XM_016609395   aagatagcagtagaatcaggagtagagaacccaacacgggctgaagttgtcagtgcacttctttacaaatctgcaacaaaggca---gcagcatca---tgttctgcaaatata---------caaccatctaagttggttcactacttaaatgtacgtactatgatcaaacctcgtctaccacgaagtgcaattggaaatctcttatccatgttctccacagcagctacg---------------caagatattgagttgccaagattgattcataatctaaggaaggaa---gttgaggtagcgtacaagaaagaccaagttgaacaaaatgaactggtcttagaaatagtagaatccatacaaaaaggaaaattaccatttgaagaa---aacgatgaaaat---tgtactactcctactactatgtatttttgcagcaacctttgcaaattaccattctacagtgtagattttgggtggggaaaacctgaaagagtgtgcctagga
N_tabacum_acylsugar_3like_XM_016598426   aagatagcagttgaatcaggagtagagaacccaacaagggctgaagttgttagtgcacttctttacaaatgtgcaacaaaggcagccgcagcatca---agttctgcaaatata---------caaccatctaagttggttcactacttaaatgtacgtacgatgatcaaacctcgtctacgacgaagtgcaattggaaatctcgtatccacgttctccacagcagctatg---------------caagatattgagttgccacgattggttcataatctaaggaaggaa---gttgaggtagcgtacaagaaagaccaagttgatgaaaatgaactggtcttagaaatagtagattccatgaaaaaaggaaaattaccatttgaagaa---gaagatgaaaat---tct---act---gctacgatgtatttttgcagcaacgtttgccaattcccactctacagtgtagattttggatggggaaaacctgaaagagtgtgtctagca
N_sylvestris_LOC104210651_XM_009759601   aagatagcagttgaatcaggagtagagaacccaacaagggctgaagttgttagtgcacttctttacaaatgtgcaacaaaggcagccgcagcatca---agttctgcaaatata---------caaccatctaagttggttcactacttaaatgtacgtacgatgatcaaacctcgtctacgacgaagtgcaattggaaatctcgtatccacgttctccacagcagctatg---------------caagatattgagttgccacgattggttcataatctaaggaaggaa---gttgaggtagcgtacaagaaagaccaagttgatgaaaatgaactggtcttagaaatagtagattccatgaaaaaaggaaaattaccatttgaagaa---gaagatgaaaat---tct---act---gctacgatgtatttttgcagcaacgtttgccaattcccactctacagtgtagattttggatggggaaaacctgaaagagtgtgtctagca
S_lycopersicum_AC215475_46024_12         aaaatagcagctgaagcagggatcaaaaatccaacacgagcagaagttgtgagtgcacttctgttcatatcagctacaaaggct---gcatcgaaaatcaacaacacttcattc---------aggccatctaaattgattaattatgtcgatatacgcccaatgacaacaccccctttatcgcgaaatgttatagggaatctcctcaccgtgacttccacaacagcaagt---------cacgatgaggagatggaattgccaagattggttcgcgaattcaggaaggaa---tttgagcaagtttacaagaaagaccctgttcagcacaattcattggtgttgaagttacttgaaataat---------ggaatcaccatacgcg------attgacgaattt------------------gacacttattattgcagcaacatgtgcaagttttcgggttatagcatagattttggatggggtaaacctgaaagagtgtgt------
